# Supplementary material for: High-yield ‘one-pot’ biosynthesis of raspberry ketone, a high-value fine chemical
Source: Synth Biol (Oxf). 2021 Aug 20;6(1):ysab021. doi: 10.1093/synbio/ysab021 (PMC8546603; doi:10.1093/synbio/ysab021)
Supplement: ysab021_Supp [file ysab021_supp.zip]

Archive with 7 entries (7 files):
- pET15b-BAS.gb
- pET15b-matB.gb
- pET15b-PCL.gb
- pET15b-RKS-G191N.gb
- pET15b-RZS1.gb
- pET15b-RZS1-G191D.gb
- pET15b-TAL.gb
